# Supplementary material for: Deletion of glycerol channel aquaporin-9 (Aqp9) impairs long-term blood glucose control in C57BL/6 leptin receptor–deficient (db/db) obese mice
Source: Physiol Rep. 2015 Sep 28;3(9):e12538. doi: 10.14814/phy2.12538 (PMC4600382; doi:10.14814/phy2.12538)
Supplement: Supplementary file 1 [file phy20003-e12538-sd1.xlsx]

## Sheet: Sheet2
Plasma FDR analysis
	Prim	WT mean	WT SD	WT n	KO mean	KO SD	KO n	ttest wt vs KO	q (FDR)
Glucose MEOX 5TMS M/z:319 RI:1868-1930	Gluc	1	0.15017	17	1.23634	0.173376	10	0.00117433	0.0538972
Glycerol 3TMS M/z:205 RI:1256-1267	Glycerol	1	0.443021	17	1.55191	0.277555	10	0.00176712	0.0538972
Threonic acid 4TMS M/z:220 RI:1531-1540	ThreoA	1	0.242489	17	0.724898	0.160993	10	0.00417194	0.0848295
IMyo inositol 6TMS M/z:305 RI:2065-2090	Minos	1	0.235349	17	0.770574	0.193709	10	0.0164562	0.212849
Glyceric acid 3TMS M/z:292 RI:1310-1325	GlycA	1	0.203474	17	0.788751	0.208156	10	0.0174467	0.212849
Pyroglutamate 2TMS M/z:156 RI:1510-1530	Pglu	1	0.296037	17	0.772669	0.136316	10	0.0325031	0.330448
Malate 3TMS M/z:233 RI:1464-1478	Mal	1	0.539988	17	0.619814	0.24139	10	0.0476201	0.374753
Fumarate 2TMS M/z:245 RI:1336-1347	Fum	1	0.531582	17	0.63318	0.207909	10	0.049148	0.374753
Mannose meox 5TMS M/z:319 RI:1853-1869	Mann	1	0.261557	17	0.816809	0.170382	10	0.0614492	0.416489
Heptanoic acid TMS M/z:144 RI:1170-1184	C7:0	1	-0.702225	17	0.379964	-1.01898	10	0.0779263	0.463863
2-hydroxy glutarate 3TMS M/z:247 RI:1549-1561	2OHGlu	1	0.348047	17	0.772952	0.251554	10	0.0867224	0.463863
Adenine TMS M/z:192 RI:1570-1580	Aden	1	0.503149	17	1.43553	0.770776	10	0.0928345	0.463863
2-aminobutyric acid 2TMS M/z:130 RI:1166-1173	2ABA	1	0.585969	17	0.66528	0.226644	10	0.0988561	0.463863
2-hydroxybutanoic acid TMS M/z:233 RI:1121-1131	αOHBut	1	0.603838	17	0.680892	0.225319	10	0.124237	0.488208
Leucine 2TMS M/z:158 RI:1255-1273	Leu	1	0.214083	17	1.18491	0.382107	10	0.125277	0.488208
Cholesterol TMS M/z:458 RI:3169-3217	Chol	1	0.131177	17	0.914821	0.155431	10	0.146365	0.488208
Isocitrate 4TMS M/z:245 RI:1791-1803	IsoCit	1	0.236402	17	0.853	0.255396	10	0.147594	0.488208
1,2,3,4-tetrahydroxybutane 4TMS M/z:205 RI:1479-1487	Eryt	1	0.186406	17	0.870302	0.25768	10	0.149207	0.488208
Beta alanine 3TMS M/z:248 RI:1416-1427	ßAla	1	0.481667	17	0.76539	0.161499	10	0.152065	0.488208
Ornithine 4TMS M/z:142 RI:1798-1811	Orn4	1	0.211567	17	0.90059	0.105349	10	0.181644	0.554013
Citrate 4TMS M/z:375 RI:1787-1806	Cit	1	0.237562	17	0.869799	0.244746	10	0.19145	0.556116
Glycine 3TMS M/z:174 + 248 RI:1293-1312	Gly	1	0.283962	17	0.871366	0.157722	10	0.204026	0.565708
Arachidonic acid TMS M/z:80 + 105 + 106 RI:2365-2379	C20:4	1	0.257129	17	1.12417	0.247943	10	0.236541	0.592006
Tyrosine 3TMS M/z:280 + 354 RI:1923-1945	Tyr	1	0.309444	17	0.873324	0.147887	10	0.240087	0.592006
Ornithine 3TMS M/z:142 RI:1594-1613	Orn3	1	0.408535	17	0.836127	0.17	10	0.242626	0.592006
Lysine 4TMS M/z:156 RI:1902-1925	Lys	1	0.139569	17	0.932308	0.158336	10	0.26423	0.619924
Proline 2TMS M/z:216 RI:1290-1301	Pro	1	0.444888	17	0.834626	0.179131	10	0.276518	0.624727
Isoleucine 2TMS M/z:218 RI:1278-1291	Ile	1	0.311106	17	1.14717	0.392788	10	0.299145	0.645139
Tryptophane 3TMS M/z:202 RI:2208-2228	Trp3	1	0.23261	17	1.09186	0.224963	10	0.331203	0.645139
Uracil 2TMS M/z:241 RI:1328-1337	Ura	1	0.515005	17	1.21316	0.584416	10	0.339052	0.645139
Glutamate 3TMS M/z:246 RI:1598-1609	Glu	1	0.576582	17	0.818327	0.227473	10	0.35381	0.645139
Urea 2TMS M/z:171 RI:1219-1270	Urea	1	0.306144	17	0.909184	0.0637616	10	0.367269	0.645139
Valine 2TMS M/z:218 RI:1203-1219	Val	1	0.260442	17	1.09665	0.263028	10	0.368173	0.645139
Uric acid 4TMS M/z:456 RI:2069-2090	UricA	1	0.589735	17	1.20375	0.527002	10	0.381574	0.645139
4-OH Proline 3TMS M/z:140 RI:1508-1518	OHPro	1	0.357466	17	0.878904	0.300831	10	0.382044	0.645139
Aspartate 3TMS M/z:232 RI:1498-1509	Asp	1	0.818748	17	0.764925	0.315267	10	0.396496	0.645139
Alanine 2TMS M/z:116 RI:1095-1118	Ala	1	0.313523	17	0.903431	0.208262	10	0.39862	0.645139
3-hydroxybutanoic acid TMS M/z:233 RI:1151-1165	ßOHBut	1	0.553586	17	1.18804	0.544481	10	0.404902	0.645139
Creatinine 3TMS M/z:329 RI:1545-1561	Creat	1	0.513141	17	0.842741	0.409836	10	0.421523	0.645139
Taurine 3TMS M/z:326 RI:1658-1676	Tau	1	0.312285	17	0.908452	0.210908	10	0.423042	0.645139
Phenylalanine 2TMS M/z:266 RI:1617-1634	Phe	1	0.254425	17	1.07706	0.234306	10	0.446644	0.65197
Asparagine 3TMS M/z:231 RI:1650-1663	Asn	1	0.461604	17	0.887221	0.183546	10	0.470852	0.65197
Succinate 2TMS M/z:247 RI:1302-1312	Succ	1	0.537274	17	0.860412	0.352154	10	0.474306	0.65197
Linoleic acid TMS M/z:337 RI:2201-2226	C18:2	1	0.383715	17	1.10465	0.322665	10	0.480234	0.65197
Glycerol 3P 4TMS M/z:211 + 299 RI:1732-1744	Gly3P	1	0.258412	17	0.933207	0.177629	10	0.480961	0.65197
Stearic acid TMS M/z:341 RI:2226-2255	C18:0	1	0.358635	17	1.08165	0.202793	10	0.519094	0.688364
Pyrophosphate 4TMS M/z:451 RI:1632-1661	PP	1	0.526747	17	1.11257	0.273366	10	0.539668	0.694291
Tryptophane 2TMS M/z:202 RI:2168-2182	Trp2	1	0.167768	17	0.946785	0.284406	10	0.55215	0.694291
Uridine 4TMS M/z:217 RI:2427-2440	Urid	1	0.608524	17	1.13358	0.459582	10	0.557709	0.694291
Myristic acid TMS M/z:285 RI:1838-1852	C14:0	1	0.576677	17	1.15841	0.842154	10	0.573373	0.699515
Palmitic acid TMS M/z:313 RI:2026-2057	C16:0	1	0.263697	17	1.05846	0.272619	10	0.59216	0.70827
Benzoic acid TMS M/z:179 RI:1250-1258	BenzA	1	-0.154486	17	1.02645	-0.0947492	10	0.631894	0.741261
Serine 3TMS M/z:218 RI:1340-1353	Ser	1	0.276134	17	0.955227	0.174684	10	0.651872	0.750268
Threonine 3TMS M/z:291 RI:1364-1380	Thr	1	0.233252	17	0.965727	0.202553	10	0.705409	0.796851
Glutamine 3TMS M/z:156 RI:1752-1770	Gln3	1	0.117189	17	0.984288	0.0964559	10	0.725887	0.805074
Lauric acid TMS M/z:257 RI:1645-1652	C12:0	1	0.927275	17	0.910216	0.715512	10	0.796478	0.857733
Oleic acid TMS M/z:339 RI:2199-2229	C18:1	1	0.310097	17	1.02873	0.22223	10	0.801488	0.857733
Docosahexaenoic acid TMS M/z:105 + 117 + 131 RI:2559-2570	C22:6	1	0.331698	17	0.971491	0.306557	10	0.828275	0.866321
Glutamine 3TMS_2 M/z:155 RI:1462-1472	Gln3_2	1	0.369029	17	0.970963	0.310772	10	0.837917	0.866321
alpha ketoisocaproic acid Meox TMS M/z:189 + 200 + 216 RI:1204-1214	αKIC	1	0.543069	17	0.968904	0.420364	10	0.878824	0.893471
Arginine-NH3 3TMS M/z:256 RI:1804-1817	ArgNH3	1	0.498274	17	1.0055	0.30787	10	0.975326	0.975326
