# Supplementary material for: Deletion of glycerol channel aquaporin-9 (Aqp9) impairs long-term blood glucose control in C57BL/6 leptin receptor–deficient (db/db) obese mice
Source: Physiol Rep. 2015 Sep 28;3(9):e12538. doi: 10.14814/phy2.12538 (PMC4600382; doi:10.14814/phy2.12538)
Supplement: Supplementary file 2 [file phy20003-e12538-sd2.xlsx]

## Sheet: Sheet1
Liver FDR analysis
		mean WT	SD WT	n WT	mean KO	SD KO	n KO	ttest WT vs KO	FDR q
Adipo 2,6-lactam 2TMS M/z:170 RI:1508-1513	AdLac	1	0.184166	17	1.41598	0.557715	13	0.00737177	0.211656
2-aminoadipic acid 3TMS M/z:260 RI:1690-1705	2-aAdip	1	0.223926	17	1.60887	0.83631	13	0.00747355	0.211656
Valine 2TMS M/z:144 RI:1200-1218	Val	1	0.357899	17	1.47886	0.617108	13	0.012393	0.211656
All sugar P M/z:160 + 299 + 387 RI:2255-2356	SPAll	1	0.460772	17	1.57559	0.777356	13	0.0171814	0.211656
Hypoxanthine 2TMS M/z:265 RI:1802-1817	Hxan	1	0.307818	17	1.31043	0.374738	13	0.0189012	0.211656
Glucose 6P_peak 2 M/z:160 + 299 + 387 RI:2307-2322	Gluc6P_2	1	0.50105	17	1.62218	0.867477	13	0.0196947	0.211656
Glucose 6P_peak 1 M/z:160 + 299 + 387 RI:2284-2297	Gluc6P_1	1	0.499684	17	1.58622	0.831105	13	0.0231746	0.211656
Phenylalanine 2TMS M/z:266 RI:1620-1635	Phe	1	0.255205	17	1.31187	0.458142	13	0.0247124	0.211656
Glucose M/z:319 RI:1862-1908	Gluc	1	0.219941	17	1.24846	0.35194	13	0.0247195	0.211656
Isoleucine 2TMS M/z:158 RI:1280-1295	Ile	1	0.367892	17	1.40733	0.573986	13	0.0251972	0.211656
Pantothenic acid 3TMS M/z:291 RI:1973-1985	Panth	1	0.181979	17	1.25733	0.414561	13	0.0294076	0.224567
Threonine 3TMS M/z:291 RI:1369-1381	Thr	1	0.309467	17	1.39888	0.66379	13	0.0367219	0.225654
Fructose 1P+6P M/z:160 + 299 + 387 RI:2269-2285	FructP	1	0.502458	17	1.51896	0.793762	13	0.03715	0.225654
Ribulose 5P MeOx TMS M/z:357 RI:2080-2095	Ribu5P	1	0.453627	17	1.4601	0.699598	13	0.037609	0.225654
Lysine 4TMS M/z:156 RI:1904-1919	Lys4	1	0.431602	17	1.39444	0.616883	13	0.0485902	0.272087
bHydroxybutyrate 2TMS M/z:233 RI:1150-1177	bOHBut	1	0.47901	17	1.76473	1.45963	13	0.0518261	0.272087
Glutaric acid TMS M/z:261 RI:1392-1401	GlutarA	1	0.358125	17	1.29669	0.477293	13	0.061526	0.281372
Serine 3TMS M/z:218 RI:1345-1358	Ser	1	0.214216	17	1.26696	0.516862	13	0.0635891	0.281372
Tyrosine 3TMS M/z:280 RI:1924-1937	Tyr	1	0.387444	17	1.42534	0.806048	13	0.0660446	0.281372
Uric acid M/z:456 RI:2070-2085	UricA	1	0.698235	17	1.75383	1.42804	13	0.0669934	0.281372
Nicotinamide TMS M/z:179 RI:1484-1497	Nico	1	0.257561	17	1.22102	0.390107	13	0.0722604	0.289042
Taurine 3TMS M/z:326 RI:1656-1680	Tau	1	0.271586	17	1.14211	0.13826	13	0.0966425	0.340221
Proline 2TMS M/z:142 RI:1291-1304	Pro	1	0.374031	17	1.3334	0.6982	13	0.103367	0.340221
Ribose 5P MeOx TMS M/z:299 + 315 RI:2073-2081	Rib5P	1	0.306906	17	1.22896	0.439637	13	0.103876	0.340221
Phenethylamine 2TMS M/z:174 RI:1571-1580	PheAm	1	0.539534	17	1.45574	0.93949	13	0.104846	0.340221
Pyrophosphate M/z:451 RI:1639-1652	PP	1	0.542238	17	1.32735	0.515179	13	0.105307	0.340221
Tryptophane 3TMS M/z:202 RI:2209-2225	Trp	1	0.299382	17	1.3211	0.750819	13	0.118488	0.348782
Glycerol 2-phosphate M/z:243 + 299 RI:1692-1705	Gly2P	1	0.341643	17	1.23775	0.478111	13	0.123012	0.348782
Guanine 3TMS M/z:352 RI:2111-2128	Guan	1	0.274193	17	1.1796	0.346278	13	0.123742	0.348782
Succinate M/z:247 RI:1305-1316	Succ	1	0.431761	17	1.28145	0.545757	13	0.125666	0.348782
Pyruvate MeOx TMS M/z:174 RI:1038-1053	Pyr	1	0.415912	17	1.96626	2.52076	13	0.12972	0.348782
Glycerol 3-phosphate M/z:299 + 357 RI:1727-1750	Gly3P	1	0.420771	17	1.26946	0.540389	13	0.135443	0.348782
Lactic acid M/z:191 RI:1040-1071	Lac	1	0.726873	17	1.48458	1.00885	13	0.137022	0.348782
Leu 2TMS M/z:158 RI:1262-1270	Leu	1	0.336472	17	1.26262	0.638607	13	0.156361	0.386304
Uracil M/z:241 RI:1329-1342	Ura	1	0.401417	17	1.19432	0.32657	13	0.1664	0.399359
Aspartic acid 3TMS M/z:232 RI:1499-1512	Asp	1	1.06405	17	0.580627	0.250498	13	0.176507	0.41185
Myo Inositol M/z:217 + 305 RI:2068-2083	Inos	1	0.23775	17	1.12614	0.271754	13	0.186629	0.41607
Creatinine 3TMS M/z:329 RI:1548-1559	Creat	1	0.409133	17	0.831266	0.214088	13	0.188222	0.41607
Octadecanol TMS M/z:327 RI:2143-2153	OctOl	1	0.204295	17	1.10772	0.265939	13	0.219403	0.472561
Glycerol 3TMS M/z:218 RI:1259-1272	Glycerol	1	1.27901	17	2.2966	4.33876	13	0.250722	0.526516
Glyine 3TMS M/z:248 RI:1297-1308	Gly	1	0.258401	17	1.12217	0.334018	13	0.267704	0.548466
Urea 2TMS M/z:171 RI:1246-1272	Urea	1	0.353516	17	0.880636	0.196322	13	0.283908	0.558928
Cystathione 4TMS M/z:128 RI:2186-2197	CysTh	1	0.615358	17	1.4768	1.67323	13	0.286118	0.558928
Methionine 2TMS M/z:176 RI:1508-1518	Meth	1	0.368512	17	1.14267	0.368664	13	0.302427	0.567091
Linoleic acid TMS M/z:337 RI:2200-2220	C18:2	1	0.282681	17	1.15077	0.509017	13	0.310107	0.567091
Adipic acid 2TMS M/z:111 RI:1493-1501	AdipA	1	1.02991	17	0.692648	0.328697	13	0.31055	0.567091
Maltose 8TMS M/z:361 RI:2695-2755	Malt	1	0.324625	17	1.12104	0.340541	13	0.330231	0.58893
Dihydroascorbate dimer TMS M/z:173 RI:1830-1847	DiAsc	1	0.658897	17	1.28793	0.96163	13	0.33863	0.58893
alpha ketoglutarate Meox TMS M/z:288 RI:1555-1565	AKGA	1	1.27412	17	1.66501	2.48781	13	0.348287	0.58893
Guanosine 5TMS M/z:230 + 245 RI:2734-2756	Guan	1	0.223697	17	1.09321	0.31461	13	0.350554	0.58893
Fumarate M/z:245 RI:1340-1349	Fum	1	0.365387	17	1.11728	0.309307	13	0.36059	0.593913
Heptadecanoic acid TMS M/z:327 RI:2133-2143	C17:0	1	0.283714	17	1.11202	0.410695	13	0.384215	0.620654
bHydroxyproponiate 2TMS M/z:217 RI:1085-1095	bOHProp	1	0.221297	17	0.939522	0.165201	13	0.416884	0.646781
2-hydroxyglutarate 3TMS M/z:247 RI:1552-1562	2OHGlut	1	0.310765	17	1.10509	0.397281	13	0.422599	0.646781
AMP 5TMS M/z:315 RI:3030-3060	AMP	1	0.278739	17	1.08569	0.296176	13	0.423488	0.646781
Citrate M/z:273 RI:1790-1806	Cit	1	0.457304	17	1.27126	1.31685	13	0.434628	0.651942
Alanine 3TMS M/z:188 RI:1354-1363	Ala3	1	0.772998	17	1.24346	0.961669	13	0.448163	0.660451
Inosine 4TMS M/z:230 RI:2540-2572	Inos	1	0.404364	17	1.13591	0.612707	13	0.470574	0.679075
Tetradonic acid M/z:285 RI:1836-1849	C14:0	1	0.308638	17	1.08451	0.343007	13	0.484589	0.679075
Allantoin 3TMS M/z:259 RI:2054-2070	Allan	1	0.315398	17	1.10265	0.491606	13	0.492401	0.679075
Ornithine 4TMS M/z:142 RI:1797-1810	Orn	1	1.10421	17	0.75921	0.664052	13	0.493138	0.679075
Spermidine 5TMS M/z:144 RI:2244-2257	Sperm	1	1.63698	17	0.68059	0.624282	13	0.511339	0.692782
Glyceric acid 3-phosphate M/z:357 + 387 + 459 RI:1776-1792	GlyA3P	1	0.33123	17	0.933448	0.277592	13	0.563995	0.751993
Beta alanine 3TMS M/z:248 + 290 RI:1418-1429	Bala	1	0.496829	17	0.907856	0.383919	13	0.584369	0.757363
GABA 3TMS M/z:304 RI:1518-1532	GABA	1	0.556664	17	1.11792	0.633715	13	0.592354	0.757363
Alanine M/z:116 RI:1097-1124	Ala	1	0.622127	17	1.13726	0.827232	13	0.607558	0.757363
Cholesterol M/z:458 RI:3150-3225	Chol	1	0.704814	17	0.847652	0.926124	13	0.612454	0.757363
Elaidic acid TMS M/z:339 RI:2219-2230	C18_1e	1	0.596946	17	1.11041	0.571138	13	0.613104	0.757363
Stearic acid M/z:341 RI:2229-2250	C18:0	1	0.291223	17	1.05023	0.467772	13	0.720441	0.86798
Benzoic acid TMS M/z:179 RI:1250-1258	BenzA	1	0.475997	17	0.947997	0.362918	13	0.745844	0.86798
Oleic acid_tot M/z:339 RI:2206-2229	C18:1o	1	0.516388	17	1.05916	0.47829	13	0.750689	0.86798
Cysteine 3TMS M/z:220 RI:1541-1552	Cys	1	0.362812	17	1.04254	0.360558	13	0.752041	0.86798
Pyroglutamic acid 2TMS M/z:258 RI:1512-1530	Pglu	1	0.256985	17	1.02792	0.214623	13	0.754316	0.86798
Lauric acid TMS M/z:257 RI:1641-1651	C12:0	1	0.441	17	0.960301	0.246346	13	0.773229	0.877719
Oleic acid M/z:339 RI:2206-2219	C18:1 tot	1	0.500081	17	1.04522	0.457527	13	0.80097	0.897087
Glutamic acid 3TMS M/z:246 RI:1599-1611	Glu	1	0.40317	17	1.04466	0.723863	13	0.831201	0.914934
Glutamine 3TMS M/z:156 RI:1756-1767	Gln3	1	1.40483	17	0.906206	0.974847	13	0.838689	0.914934
Heptanoic acid TMS M/z:144 RI:1172-1180	C7:0	1	0.105904	17	0.992518	0.182861	13	0.888865	0.949975
3-aminobutyrate 2TMS M/z:232 RI:1204-1211	3ABA	1	0.501174	17	0.981983	0.204452	13	0.904004	0.949975
Glyceric acid 3TMS M/z:292 RI:1315-1326	GlycA	1	1.51476	17	0.949504	1.0217	13	0.918421	0.949975
Hexadecanoic acid M/z:313 RI:2030-2051	C16:0	1	0.260984	17	0.989153	0.376748	13	0.926396	0.949975
Arachidonic acid TMS M/z:80 + 105 + 106 RI:2365-2377	C20:4	1	0.446998	17	0.983655	0.525574	13	0.927357	0.949975
Malate M/z:233 RI:1466-1482	Mal	1	0.534032	17	0.991563	0.492101	13	0.964949	0.972668
Uridine 4TMS M/z:258 RI:2422-2445	Urid	1	0.324959	17	1.00495	0.459969	13	0.972668	0.972668
